# Supplementary material for: The plant hormone auxin directs timing of xylem development by inhibition of secondary cell wall deposition through repression of secondary wall NAC‐domain transcription factors
Source: Physiol Plant. 2018 Aug 2;165(4):673–89. doi: 10.1111/ppl.12766 (PMC7379297; doi:10.1111/ppl.12766)
Supplement: Supplementary file 1 — Appendix S1. Accession numbers. [file PPL-165-673-s001.xlsx]

## Sheet: Access. Appendix S3.
Supplementary table 1. List of genes included in Co-expression network Appendix S3.
Potri.004G095100
Potri.002G168400
Potri.011G069600
Potri.008G012400
Potri.014G104800
Potri.011G035600
Potri.010G187600
Potri.002G173400
Potri.018G081300
Potri.001G104600
Potri.008G006500
Potri.010G113300
Potri.009G167700
Potri.001G370800
Potri.006G097000
Potri.005G087500
Potri.004G142800
Potri.014G068200
Potri.001G273000
Potri.006G192400
Potri.010G121800
Potri.014G110400
Potri.006G097300
Potri.001G169600
Potri.T059600
Potri.010G188400
Potri.002G071900
Potri.001G087800
Potri.013G083800
Potri.013G083700
Potri.012G126500
Potri.014G098800
Potri.001G120000
Potri.009G074300
Potri.003G090300
Potri.006G223700
Potri.004G013900
Potri.009G011100
Potri.014G113900
Potri.003G070200
Potri.006G251900
Potri.013G144200
Potri.014G150200
Potri.016G112100
Potri.016G112000
Potri.T059900
Potri.010G173200
Potri.004G211900
Potri.005G112700
Potri.007G121500
Potri.013G068300
Potri.014G037500
Potri.010G137300
Potri.008G094300
Potri.002G178700
Potri.016G052500
Potri.011G146700
Potri.015G127400
Potri.015G082700
Potri.001G258700
Potri.015G101000
Potri.006G181900
Potri.016G093500
Potri.001G436400
Potri.018G043600
Potri.008G088300
Potri.010G184000
Potri.016G119100
Potri.009G160200
Potri.009G053900
Potri.010G163400
Potri.010G038900
Potri.009G159100
Potri.018G099800
Potri.008G073300
Potri.008G073700
Potri.016G086400
Potri.004G052900
Potri.003G113000
Potri.018G107800
Potri.001G237200
Potri.002G021800
Potri.014G018300
Potri.005G226400
Potri.001G267300
Potri.014G098700
Potri.016G024200
Potri.005G199500
Potri.006G222500
Potri.010G183600
Potri.009G055100
Potri.001G435400
Potri.009G099800
Potri.010G036700
Potri.005G245600
Potri.015G060900
Potri.015G129400
Potri.014G066200
Potri.006G129200
Potri.007G014400
Potri.001G175000
Potri.001G140300
Potri.005G139400
Potri.001G266400
Potri.008G069700
Potri.008G069900
Potri.013G155300
Potri.002G178400
Potri.002G178300
Potri.006G096900
Potri.010G072700
Potri.007G014800
Potri.014G049600
Potri.001G112200
Potri.002G028400
Potri.015G132400
Potri.005G080100
Potri.004G118600
Potri.017G119900
Potri.001G448400
Potri.014G043300
Potri.002G257900
Potri.008G180600
Potri.016N001000
Potri.005G116800
Potri.011G122900
Potri.012G142300
Potri.001G403600
Potri.001G333300
Potri.002G036300
Potri.015G138400
Potri.014G058200
Potri.001G036900
Potri.002G064900
Potri.005G117800
Potri.005G118200
Potri.002G054500
Potri.003G141100
Potri.010G119800
Potri.010G252400
Potri.001G458000
Potri.019G117100
Potri.016G090700
Potri.015G135500
Potri.008G129500
Potri.008G066900
Potri.001G431000
Potri.011G153300
Potri.002G223300
Potri.003G101600
Potri.005G093800
Potri.001G392700
Potri.001G430100
Potri.009G163100

## Sheet: Access. Fig. 2
Accession numbers for coexpression network Fig. 2
Potri.011G153300
Potri.001G448400
Potri.007G135300
Potri.017G016700
Potri.018G068700
Potri.006G152700
Potri.014G104800
Potri.002G178700
Potri.005G116800
Potri.007G014400
Potri.015G127400
Potri.012G126500
Potri.001G120000
Potri.003G113000
Potri.013G113100
Potri.019G083600
Potri.002G257900
Potri.006G181900
Potri.011G069600
Potri.010G173200
Potri.008G088300
Potri.006G251900
Potri.001G266400
Potri.005G087500
Potri.001G050200
Potri.001G136200
Potri.001G449300
Potri.002G066600
Potri.002G200300
Potri.003G097100
Potri.003G177800
Potri.004G059600
Potri.004G208800
Potri.005G027600
Potri.005G194200
Potri.007G076500
Potri.009G170000
Potri.013G019800
Potri.013G082200
Potri.014G125100
Potri.018G103900
Potri.019G049700
Potri.008G208000
Potri.010G025100
Potri.010G025300
Potri.012G068300
Potri.015G061800
Potri.014G073800
Potri.002G151400
Potri.004G206000
Potri.016G001700
Potri.006G001100
Potri.016G144000
Potri.006G114300
Potri.T138200
Potri.005G258900
Potri.003G156600
Potri.001G074600
Potri.002G166000
Potri.014G092400
Potri.012G124600
Potri.015G124800

## Sheet: Access. Fig. 6
Accession numbers for coexpression network Fig. 6
Potri.002G108000
Potri.018G057000
Potri.001G448400
Potri.014G104800
Potri.018G127800
Potri.010G126300
Potri.006G066600
Potri.005G116800
Potri.002G213100
Potri.006G236200
Potri.002G178700
Potri.015G127400
Potri.002G256600
Potri.015G134600
Potri.006G161400
Potri.007G014400
Potri.003G051300
Potri.013G113100
Potri.012G126500
Potri.008G131700
Potri.003G048100
Potri.015G038700
Potri.011G153300
Potri.003G113000

## Sheet: Primers
Primers used for promoter fragment isolation and cloning
153300v1.5F3
CACCTCTAGACTCAGTGGTTGCGATCTTGA
153300v1.5F4
CACCTCTAGATTGGCTCTTCTCCAAGGCT
153300v1.5R1
CACCAAGCTTCATTAGTTTCATGGGTGCTGTC
153300v1.5R2
CACCAAGCTTCCTGGAGGAACCTGAGACTG
pFRAG_new_reverse_HindIII
CATGAAGCTTGCTAGGACAAATTTATTGTATAAAGCTG
qPCR primers
At_GA20OX2_F	ATCGGCGATACTTTCATGGC
At_GA20OX2_R	AAGTGATTTCCTCTCGCTCTCG
Ptr_GA2ox2_F	TTCTTCTCATTACCGCTCTCTG
Ptr_GA2ox2_R	TCTACCCAGCCCACATCAC
Ptr_GA20ox2_F	AGAGTTCGAGCAGTTTGGGAAG
Ptr_GA20ox2_R	CGGAAATAGTCTCGGTTTACGC
PtrGa3ox_F	GCATTAACCATGTCAACCTCC
PtrGa3ox_R	CATGTGGTCAGAGGGATTCAC
Ptr_SND1-1_F	GCCATGGGATATCCAAGAGAAGTG
Ptr_SND1-1_R	TATCACGGCCAGTAGCTTTCFCAG
Ptr_SND1-2_F	TGAGCCATGGGACATCCAAGAG
Ptr_SND1-2_R	GCCGTAGCTCGATTTGTTCTAGTC
Ptr_NST1-1_F	GCACCAGTGATACCAATGTCTCC
Ptr_NST1-1_R	AGATACGGCAAACCACCCATCC
Ptr_NST1-2_F	AATCCCAGTGAAACCAATGTCTCC
Ptr_NST1-2_R	TCTGCAGTGATGGGTGATGAACTC
Ptr_VND3-1_F	AATGGACAGAAATCGGACTGG
Ptr_VND3-1_R	CTCACTTTTGGCATCGTTGG
Ptr_VND6-1_F	CCAACATGGTGAGTCGTAGTC
Ptr_VND6-1_R	GCATGAATATCGACTGGAAACG
Ptr_VND7-1_F	ACAAAAGTCAGATTGGATCATGC
Ptr_VND7-1_R	CTTTTCTCATTGTCGGCATTC
Ptr_STM_F	GCTCATCCTCACTACCATC
Ptr_STM_R	CGATGCCGTCTGTATTTGC
Ptr_ KNAT1_F	CCATCCTCAGTACTCTAACCTC
Ptr_KNAT1_R	TCGAATTGTCCCTTGAAGTG

## Sheet: Accessions. Fig 4
Accession		Alias
Potri.011G153300		PtrSND1-1
Potri.001G448400		PtrSND1-2
Potri.014G104800		PtrNST1-1
Potri.002G178700		PtrNST1-2
Potri.011G011100		PtrSTM
Potri.002G113300		PtrKNAT1
Potri.018G068700		PtrSND3-1
Potri.007G014400		PtrVND3-1
Potri.015G127400		PtrVND6-1
Potri.013G113100		PtrVND7-1

## Sheet: short promoter motifs
Name	Strand	Start	Stop	Qualifiers	Reference
ARFAT	Pos	-153	-148	TGTCTC	10.1046/j.1365-313X.1999.00538.x
ARR1AT	Pos	-265	-261	TGATT	10.1111/j.1365-313X.2000.00909.x
GAREAT	Neg	-164	-158	TAACAAG	10.1105/tpc.011650
MYB1AT	Pos	-214	-209	AAACCA	10.1105/tpc.006130
MYCCONSENSUSAT	Pos	-226	-221	CACATG	10.1105/tpc.006130
MYCCONSENSUSAT	Neg	-226	-221	CATGTG	10.1105/tpc.006130
NAPINMOTIFBN	Pos	-54	-48	TACACAT	10.1111/j.1432-1033.1991.tb15966.x
SORLREP3AT	Neg	-59	-51	TGTATATAT	10.1104/pp.103.030437
